# Supplementary material for: Screening of the PA14NR Transposon Mutant Library Identifies Genes Involved in Resistance to Bacteriophage Infection in Pseudomomas aeruginosa
Source: Int J Mol Sci. 2024 Jun 26;25(13):7009. doi: 10.3390/ijms25137009 (PMC11241198; doi:10.3390/ijms25137009)
Supplement: Supplementary file 1 [file ijms-25-07009-s001.zip]

Archive with 1 entries (1 files):
- ijms-3025157-supplementary.pdf
